# Supplementary material for: Enzymatically synthesized exopolysaccharide of a probiotic strain Leuconostoc mesenteroides NTM048 shows adjuvant activity to promote IgA antibody responses
Source: Gut Microbes. 2021 Jul 21;13(1):1949097. doi: 10.1080/19490976.2021.1949097 (PMC8550178; doi:10.1080/19490976.2021.1949097)
Supplement: Supplemental Material [file KGMI_A_1949097_SM5910.zip]

Archive with 2 entries (1 files):
- supplementary/
- supplementary/Supporting information final.docx
